# Supplementary material for: Complete mitochondrial genome and phylogenetic analysis of the sea anemone Heteractis doreensis (Quoy & Gaimard, 1833)
Source: Mitochondrial DNA B Resour. 2026 Feb 9;11(3):388–92. doi: 10.1080/23802359.2026.2627019 (PMC12888344; doi:10.1080/23802359.2026.2627019)
Supplement: Supplementary table 1.xls [file TMDN_A_2627019_SM6327.xls]

## Sheet: Table1 
Table1.Summaryofgene/elementfeature
NO.	Gene/ element	Strand	From	To	Size(bp)	GC_ Percent	AminoAcids (aa)	InferredInitiationCodon	InferredTerminationCodon	OneLettercode	Anti-codon	Intergenicnucleotide*(bp)	Interveningsequence
1	nad5	H	1	717	1833	0.3797	610	ATG	TAG			313	CTGGTATATTGCAAAATGAGAGATCTATTGAGTGGAAAAATTTTAGGGTCTTGTCGCGCGGCCATATTTTTTATTTGTGATTAATGTTGGTTTAAAATTAAATCTAAAGGTTTGAGAGATGCGCCCTTACACCACCCCTGCGGGGGAGGGCGCCGCAGGGATATTATTCTAAATGGGAGGTGTTGCAGTTACAGGGATTATCAAGATGCATAAAGTCTTTTTAGCTGCCCCTCCCTCCAGATCTGAGGTTTTAAGAGCACCTAGGGAGATTATATTACCAGGGCGATTTTCCAAAGGGCCCTAAAATTAGAAA
			2770	3885
2	nad1	H	984	1925	942	0.3928	313	ATA	TAA			44	CTGTGGACGTAAAGGGAGGGGACTCTCCCTTATCAAGTTGTAGC
3	nad3	H	1970	2326	357	0.381	118	ATG	TAA			1872	GCCCCCCGCTCTCTTATAAGGGAGTTTGAAATAAAGACCCCCTGGACTACCTCCCCAATTATGAGCAGCCAGCATGGAAATATTCTTAAGGAGGGCGAAGTTCCTCTATCTCAGACGGGAAGTTTTATATCTTCATCGATTATTAGGAATTACCAAGCCAACGTAAAGGGCGTCCCCTCTATCGAGGCACTTACAAGAGCAATTATGGTTAAGAGGTCGAATTTGTCCCCATGAGGCCCTAAAACTCTGATTGTATTTAGCCGATAGGACTAGGCCCAGGGACTCAGTTAAAATAATTGTAAGGAAAATTTTAAAGGACATTTATAATAATAACCCCCTTTTGGGGGCCTTAGGGTGAGCAAGTTATAAAGTGGAAGAAAAAGTCCTATCCGTTATGAG…
4	tRNA-Trp	H	4199	4268	70	0.5429				W	TCA	334	AAGGGGTTAAAAATATAAGCCCCTTTAAATAGTTTCATCTCATATCTACTTCTCTCTTCAGATAACGGTAGTTTTTCTGGTTTGGACAAATAGTCCTTCCTTCATCTTTAGGCAGATGGGTGAAGCTTTTTTCTTAAGTATTTTTATCTTGATAATAATTATTTATAGCGTACAGAATCCTACTTTAAAAGTATCGTTTCTAACATTGTTATTTATAAGCTGTTGGGCGAACGTTGATTTCTTTCCCTCTTGGCAAGATGGGCTATTAACTATAAACAGTTGGGTAATAGCCACAAAGATAATGATTTTAGTAGGTGCTTTGGCTATTTTATTG
5	nad2	H	4603	5766	1164	0.421	387	ATG	TAG			49	AAGAGGTAGTTTGAAATTAGCACTTAATATTAGAAAATAAGTAAAATGG
6	12S-rRNA	H	5816	6896	1081	0.4459						53	TCCGGCCTTCTTTCTAAGGAGGGCTATAAAATCAATTCCCTTTATTCAGGGCG
7	cox2	H	6950	7690	741	0.3563	246	ATG	TAA			1921	AATAAAAGATGGATCAATTAGCTTTAAAAAATCTAATTAAGAGGAAGTTATTAAGTATAATTATTATCGCCTATTTATTTTTTATCGTTGTTAAATCAGGTGGCGATAATTTTATTTGTATGAAAGCCACGCTTTTGAGTTTGGCTATTCTATTAGCACATTATCCTAGGCTCTCTTTTAGTCTATTAATAATTTCTGTTTTAATGAATTTATTGAAGGGTTACTATTTACTAACTATCTTTATTCTCTTTTTTCTTATAATGTTTAGGGTTGCTCTTTATAAAAAAGTTAAAGGTATTAGATGATTAATATTAATCTATTGATCAGCCTTCATTTTAATGTGAGTGGGGACGATGGTTATATCTTTTTGGGGGGAAATACTGTTCCTTCAGTTCAACC…
8	nad4	H	9612	11078	1467	0.3729	488	ATG	TAA			4	CCAA
9	nad6	H	11083	11691	609	0.4039	202	ATG	TAA			30	TTTAGATTAAGAAGAACATTTCAGTTAATG
10	cob	H	11722	12870	1149	0.3899	382	GTG	TAA			246	TTAAATTGGAACGATTTAATTAAGTTATTTCGGAATTTATTATTAATATTATTTACTTTTTTATTATGTGAGCTATTACTAATGGGATATGTTTATGGGTGAGGAATAGTGAATATTATATTGTGAGGGGCCCCATAAAAGGGGCCCTATCCACTCTTTTCTCAGGGTTAGTTTTTGGAAACGATGAATTTTGTCAAAAATTTTTTTCTTTAGTTAAAAAAGAGGCAACTTGTGATCAAAAGATCT
11	tRNA-Met	H	13117	13187	71	0.4648				M	CAT	0
12	16S-rRNA	H	13188	15404	2217	0.4145						68	CAGAAGCCCCGTTAAGAGGGGCCCCCTGGGTAAGTGAAGAATGTATAACCTAGTTCTAAAGTAAGTAA
13	cox3	H	15473	16261	789	0.4005	262	ATG	TAA			694	ATGATGGAACACATAATAGGATTAATAGATTTATGTAGTACAGTAGGTAAGGAGGTAATTGAGTTTAATTGTGATGATTATGGAATTAATTTATTAAGTTCTGTTGCGAGTATAATTCAAGCACAGGAACAGTTCAATGGGGATTTAGGCTCCCTTCAATTACCTGCTCATTTAAGATGAGCAGCAACGCCGAAAGGTTCGACCTCTGTCTTTTTGGCTAATGAATTAGTACATTTATATGAAGCCAACATAATCGCTAATAGAGGAGCCGTAAATTCTTACGAGCGCGCTCTTCTGCTTCAGGAAATTGGCGCCTTTTTCTTTCAACACTTGAGTGAGGGCTGCACGAAACCTTCGTTGTATTTCAATATTATTGAATTGATGCACTCTACTTTTTTA…
14	cox1	H	16956	17845	1590	0.3975	529	ATG	TAA			40	TTTCCGTGAACCACCCCCAAGTGGGGTGGTCCATTTATTT
			18699	19398
15	nad4l	H	19439	19738	300	0.34	99	ATG	TAG			24	GCTGCAAGAAGTTAAAGAATAATG
16	atp8	H	19763	19978	216	0.3889	71	ATG	TAA			33	CACATTAAACCCCCCTATGGGGCTATAATTAAG
17	atp6	H	20012	20701	690	0.387	229	ATG	TAA			19	GTTTTCCTCAGGCGTGGTA

## Sheet: Table2
Table2. Base content of mitochondrial genome
Strand	Heavy strand					Light strand
Base	A	T	G	C	N	A	T	G	C	N
Total	5519	6984	4521	3696	0	6984	5519	3696	4521	0
Percent	0.2664	0.3371	0.2182	0.1784	0	0.3371	0.2664	0.1784	0.2182	0
备注：N代表gap区：若gap区序列长度已知，N的个数代表gap区序列的长度；若gap区序列长度未知，N的个数按照NCBI序列提交要求，默认为100. NCBI提交说明请参考：http://www.ncbi.nlm.nih.gov/Sequin/sequin.hlp.html#FASTAFormatforGappedSequence
